# Supplementary material for: Investigating the Potential Mechanism of Oxymatrine in Alleviating Heat Stress Injury Based on Network Pharmacology, Molecular Docking, and In Vitro Validation
Source: Int J Mol Sci. 2026 Jun 30;27(13):5919. doi: 10.3390/ijms27135919 (PMC13362203; doi:10.3390/ijms27135919)
Supplement: Supplementary file 1 [file ijms-27-05919-s001.zip › Supplementary Table S2.xlsx]

## Sheet: CASP3
CASP3
	sample1	sample2	sample3	ACTIIN1	ACTIIN2	ACTIIN3
CON	34.749	34.68	34.782	28.638	28.377	28.078
HS	28.58	28.174	28.037	31.47	31.55	31.73
H2O	28.084	28.648	28.689	31.78	31.182	31.474
OMT1	28.362	28.473	28.073	30.68	30.68	30.465
OMT2	28.371	28.177	28.719	30.66	30.619	30.113
OMT3	28.638	28.78	28.517	30.793	30.785	30.77

## Sheet: IGF1
IGF1
	sample1	sample2	sample3	ACTIIN1	ACTIIN2	ACTIIN3
CON	34.189	34.992	34.102	28.638	28.377	28.078
HS	31.88	31.492	31.492	31.47	31.55	31.73
H2O	31.839	31.492	31.492	31.78	31.182	31.474
OMT1	30.472	30.502	30.378	30.68	30.68	30.465
OMT2	30.018	30.221	30.82	30.66	30.619	30.113
OMT3	30.94	30.491	30.182	30.793	30.785	30.77

## Sheet: RXRα
RXRα
	sample1	sample2	sample3	ACTIIN1	ACTIIN2	ACTIIN3
CON	33.189	32.481	33.89	28.638	28.377	28.078
HS	33.048	33.782	33.018	31.47	31.55	31.73
H2O	33.49	33.508	34.12	31.78	31.182	31.474
OMT1	33.489	33.79	33.249	30.68	30.68	30.465
OMT2	34.379	33.379	33.472	30.66	30.619	30.113
OMT3	32.471	33.293	32.379	30.793	30.785	30.77

## Sheet: MMP9
MMP9
	sample1	sample2	sample3	ACTIIN1	ACTIIN2	ACTIIN3
CON	33.57	33.165	33.791	30.618	30.461	30.1659
HS	30.472	30.68	30.183	33.74	33.648	33.471
H2O	31.47	31.472	31.501	34.571	34.674	34.58
OMT1	31.589	31.57	31.082	32.589	32.038	32.082
OMT2	31.739	31.78	31.739	32.89	32.571	32.579
OMT3	31.58	31.573	31.571	32.589	32.619	32.048

## Sheet: EGFR
EGFR
	sample1	sample2	sample3	ACTIIN1	ACTIIN2	ACTIIN3
CON	33.103	33.588	33.29	30.618	30.461	30.1659
HS	29.471	29.47	28.992	33.74	33.648	33.471
H2O	30.378	30.472	30.579	34.571	34.674	34.58
OMT1	31.489	31.07	31.478	32.589	32.038	32.082
OMT2	31.89	31.083	31.578	32.89	32.571	32.579
OMT3	31.389	31.575	31.502	32.589	32.619	32.048

## Sheet: TLR2
TLR2
	sample1	sample2	sample3	ACTIIN1	ACTIIN2	ACTIIN3
CON	34.199	33.489	33.0189	30.618	30.461	30.1659
HS	33.482	33.482	33.489	33.74	33.648	33.471
H2O	34.178	34.089	34.81	34.571	34.674	34.58
OMT1	32.892	33.492	33.078	32.589	32.038	32.082
OMT2	33.499	32.489	32.571	32.89	32.571	32.579
OMT3	32.509	32.013	32.49	32.589	32.619	32.048
